# Supplementary material for: Temporal trends in dementias in older adults attributable to high fasting plasma glucose from 1990 to 2021 and forecasted disease burden in 2040 in China and globally
Source: Front Public Health. 2025 Jun 18;13:1584386. doi: 10.3389/fpubh.2025.1584386 (PMC12213440; doi:10.3389/fpubh.2025.1584386)
Supplement: Supplementary file 2 [file Table_2.xlsx]

## Sheet: Table 1
Location	Rate	Group
Global	3.72872	3.22 to <3.83
Democratic People's Republic of Korea	3.08933	2.96 to <3.22
Cambodia	3.70848	3.22 to <3.83
Taiwan (Province of China)	3.48469	3.22 to <3.83
China	3.63599	3.22 to <3.83
Malaysia	5.03189	4.73 to <8.43
Indonesia	3.12567	2.96 to <3.22
Myanmar	3.97505	3.83 to <4.73
Lao People's Democratic Republic	3.69776	3.22 to <3.83
Maldives	3.47828	3.22 to <3.83
Thailand	3.66336	3.22 to <3.83
Philippines	3.16704	2.96 to <3.22
Sri Lanka	3.3744	3.22 to <3.83
Viet Nam	3.88374	3.83 to <4.73
Fiji	4.90954	4.73 to <8.43
Timor-Leste	2.95633	2.51 to <2.96
Micronesia (Federated States of)	4.98493	4.73 to <8.43
Papua New Guinea	3.70192	3.22 to <3.83
Kiribati	5.89662	4.73 to <8.43
Marshall Islands	8.43498	4.73 to <8.43
Samoa	5.58101	4.73 to <8.43
Tonga	5.23389	4.73 to <8.43
Solomon Islands	3.51881	3.22 to <3.83
Vanuatu	4.33665	3.83 to <4.73
Armenia	2.69598	2.51 to <2.96
Georgia	2.87033	2.51 to <2.96
Kyrgyzstan	1.94215	<2.51
Tajikistan	2.47787	<2.51
Azerbaijan	2.78261	2.51 to <2.96
Kazakhstan	3.07948	2.96 to <3.22
Uzbekistan	2.62034	2.51 to <2.96
Mongolia	1.63601	<2.51
Turkmenistan	2.176	<2.51
Albania	2.49401	<2.51
Czechia	4.03977	3.83 to <4.73
Bulgaria	3.39692	3.22 to <3.83
Croatia	3.47672	3.22 to <3.83
Bosnia and Herzegovina	3.8758	3.83 to <4.73
Hungary	3.635	3.22 to <3.83
Montenegro	3.93263	3.83 to <4.73
North Macedonia	3.9086	3.83 to <4.73
Romania	2.71661	2.51 to <2.96
Slovakia	3.02347	2.96 to <3.22
Poland	3.81647	3.22 to <3.83
Serbia	3.80891	3.22 to <3.83
Slovenia	3.21071	2.96 to <3.22
Estonia	2.60782	2.51 to <2.96
Lithuania	2.07572	<2.51
Belarus	1.57771	<2.51
Latvia	2.34241	<2.51
Republic of Moldova	2.20636	<2.51
Ukraine	2.00247	<2.51
Japan	4.00411	3.83 to <4.73
Singapore	2.96065	2.96 to <3.22
Australia	2.9283	2.51 to <2.96
Russian Federation	2.40354	<2.51
Republic of Korea	3.96404	3.83 to <4.73
Brunei Darussalam	4.80643	4.73 to <8.43
Austria	2.14018	<2.51
Cyprus	4.20754	3.83 to <4.73
Finland	4.45329	3.83 to <4.73
Andorra	3.13566	2.96 to <3.22
Belgium	3.17053	2.96 to <3.22
Denmark	2.30761	<2.51
France	2.0185	<2.51
New Zealand	3.39216	3.22 to <3.83
Greece	3.03245	2.96 to <3.22
Ireland	2.98067	2.96 to <3.22
Germany	5.0992	4.73 to <8.43
Iceland	3.09753	2.96 to <3.22
Israel	4.43457	3.83 to <4.73
Malta	3.85751	3.83 to <4.73
Luxembourg	3.21617	2.96 to <3.22
Spain	4.37293	3.83 to <4.73
Italy	4.06825	3.83 to <4.73
Switzerland	4.1672	3.83 to <4.73
Netherlands	3.05479	2.96 to <3.22
Portugal	4.4306	3.83 to <4.73
Norway	3.34465	3.22 to <3.83
United Kingdom	3.22071	3.22 to <3.83
Argentina	3.09084	2.96 to <3.22
Uruguay	2.89841	2.51 to <2.96
Canada	2.99653	2.96 to <3.22
Sweden	3.02192	2.96 to <3.22
Chile	3.34843	3.22 to <3.83
Barbados	3.27327	3.22 to <3.83
Antigua and Barbuda	2.9935	2.96 to <3.22
Cuba	2.84483	2.51 to <2.96
United States of America	6.00803	4.73 to <8.43
Dominican Republic	1.91727	<2.51
Bahamas	2.98952	2.96 to <3.22
Belize	2.73005	2.51 to <2.96
Dominica	3.29985	3.22 to <3.83
Grenada	3.21028	2.96 to <3.22
Haiti	2.94005	2.51 to <2.96
Saint Lucia	3.27845	3.22 to <3.83
Guyana	3.30859	3.22 to <3.83
Suriname	3.21583	2.96 to <3.22
Jamaica	2.23314	<2.51
Ecuador	2.51156	<2.51
Saint Vincent and the Grenadines	3.07691	2.96 to <3.22
Trinidad and Tobago	3.02158	2.96 to <3.22
Costa Rica	3.31033	3.22 to <3.83
Peru	1.79173	<2.51
Guatemala	3.2356	3.22 to <3.83
Colombia	2.8956	2.51 to <2.96
El Salvador	2.89407	2.51 to <2.96
Bolivia (Plurinational State of)	2.51088	<2.51
Honduras	3.97155	3.83 to <4.73
Nicaragua	2.93665	2.51 to <2.96
Venezuela (Bolivarian Republic of)	3.27486	3.22 to <3.83
Brazil	4.03932	3.83 to <4.73
Panama	3.09258	2.96 to <3.22
Algeria	5.49219	4.73 to <8.43
Egypt	4.23942	3.83 to <4.73
Iraq	6.14533	4.73 to <8.43
Paraguay	3.99874	3.83 to <4.73
Mexico	2.7272	2.51 to <2.96
Bahrain	5.54547	4.73 to <8.43
Jordan	5.34299	4.73 to <8.43
Lebanon	4.94256	4.73 to <8.43
Kuwait	5.23945	4.73 to <8.43
Iran (Islamic Republic of)	4.51904	3.83 to <4.73
Saudi Arabia	5.31089	4.73 to <8.43
Oman	4.8958	4.73 to <8.43
Morocco	6.24976	4.73 to <8.43
Libya	5.29104	4.73 to <8.43
Qatar	6.30196	4.73 to <8.43
Syrian Arab Republic	4.66444	3.83 to <4.73
Palestine	4.73324	3.83 to <4.73
United Arab Emirates	5.27007	4.73 to <8.43
Turkey	4.62153	3.83 to <4.73
Bangladesh	2.71832	2.51 to <2.96
Tunisia	4.96076	4.73 to <8.43
Central African Republic	4.23892	3.83 to <4.73
Yemen	3.89497	3.83 to <4.73
Democratic Republic of the Congo	4.72731	3.83 to <4.73
Afghanistan	6.80129	4.73 to <8.43
Bhutan	3.13971	2.96 to <3.22
Angola	4.44363	3.83 to <4.73
Gabon	5.61078	4.73 to <8.43
Burundi	2.32339	<2.51
Congo	4.91385	4.73 to <8.43
Nepal	2.92527	2.51 to <2.96
Equatorial Guinea	5.46099	4.73 to <8.43
India	2.83847	2.51 to <2.96
Pakistan	3.46574	3.22 to <3.83
Eritrea	2.79018	2.51 to <2.96
Kenya	2.52899	2.51 to <2.96
Djibouti	2.94849	2.51 to <2.96
Comoros	3.08694	2.96 to <3.22
Ethiopia	2.65684	2.51 to <2.96
Malawi	2.17403	<2.51
Madagascar	1.76852	<2.51
Mozambique	2.93617	2.51 to <2.96
Seychelles	4.22497	3.83 to <4.73
United Republic of Tanzania	2.3192	<2.51
Mauritius	4.1895	3.83 to <4.73
Rwanda	2.55629	2.51 to <2.96
Somalia	2.42182	<2.51
Zambia	3.39464	3.22 to <3.83
Botswana	3.1227	2.96 to <3.22
Uganda	2.98324	2.96 to <3.22
Lesotho	3.04778	2.96 to <3.22
Namibia	3.21333	2.96 to <3.22
Eswatini	3.88514	3.83 to <4.73
Zimbabwe	3.28996	3.22 to <3.83
Benin	2.25397	<2.51
South Africa	3.60362	3.22 to <3.83
Burkina Faso	2.34126	<2.51
Cameroon	2.51178	2.51 to <2.96
Cabo Verde	3.09605	2.96 to <3.22
Chad	2.38902	<2.51
Gambia	2.60721	2.51 to <2.96
Côte d'Ivoire	2.54544	2.51 to <2.96
Guinea	2.13201	<2.51
Ghana	2.71402	2.51 to <2.96
Guinea-Bissau	2.66694	2.51 to <2.96
Mali	2.6324	2.51 to <2.96
Liberia	2.65025	2.51 to <2.96
Niger	2.33111	<2.51
Mauritania	1.86767	<2.51
Sao Tome and Principe	2.32339	<2.51
Nigeria	2.17166	<2.51
Sierra Leone	2.14385	<2.51
Senegal	3.68152	3.22 to <3.83
Togo	1.89554	<2.51
American Samoa	4.97048	4.73 to <8.43
Bermuda	2.62055	2.51 to <2.96
Guam	3.82958	3.22 to <3.83
Greenland	3.11296	2.96 to <3.22
Monaco	3.39155	3.22 to <3.83
Northern Mariana Islands	4.90637	4.73 to <8.43
Cook Islands	5.05609	4.73 to <8.43
Niue	5.50508	4.73 to <8.43
Saint Kitts and Nevis	2.98652	2.96 to <3.22
Puerto Rico	3.40653	3.22 to <3.83
Nauru	5.19211	4.73 to <8.43
Palau	5.06358	4.73 to <8.43
San Marino	2.80094	2.51 to <2.96
United States Virgin Islands	3.18899	2.96 to <3.22
South Sudan	2.30739	<2.51
Tokelau	6.83249	4.73 to <8.43
Sudan	4.44491	3.83 to <4.73
Tuvalu	4.28567	3.83 to <4.73

## Sheet: Table 2
Location	Rate	Group
China	66.7215	60.01 to <69.32
Global	66.4249	60.01 to <69.32
Democratic People's Republic of Korea	54.6758	54.25 to <60.01
Taiwan (Province of China)	61.715	60.01 to <69.32
Cambodia	63.5475	60.01 to <69.32
Indonesia	57.3812	54.25 to <60.01
Myanmar	73.8792	69.32 to <87.4
Lao People's Democratic Republic	67.6679	60.01 to <69.32
Philippines	58.5774	54.25 to <60.01
Malaysia	89.35	87.4 to <146.14
Maldives	65.6145	60.01 to <69.32
Viet Nam	65.3752	60.01 to <69.32
Sri Lanka	65.2143	60.01 to <69.32
Thailand	66.1485	60.01 to <69.32
Fiji	90.3131	87.4 to <146.14
Micronesia (Federated States of)	90.7858	87.4 to <146.14
Timor-Leste	54.088	44.96 to <54.25
Papua New Guinea	70.8762	69.32 to <87.4
Kiribati	106.005	87.4 to <146.14
Samoa	97.0043	87.4 to <146.14
Marshall Islands	146.14	87.4 to <146.14
Solomon Islands	65.1604	60.01 to <69.32
Tonga	92.429	87.4 to <146.14
Kazakhstan	58.2938	54.25 to <60.01
Armenia	51.522	44.96 to <54.25
Vanuatu	79.0508	69.32 to <87.4
Kyrgyzstan	37.4203	<44.96
Azerbaijan	52.5192	44.96 to <54.25
Georgia	54.2543	44.96 to <54.25
Mongolia	30.5788	<44.96
Uzbekistan	50.5425	44.96 to <54.25
Albania	46.163	44.96 to <54.25
Tajikistan	45.411	44.96 to <54.25
Turkmenistan	41.6617	<44.96
Czechia	75.3788	69.32 to <87.4
Bosnia and Herzegovina	73.6884	69.32 to <87.4
Hungary	68.4874	60.01 to <69.32
Bulgaria	64.489	60.01 to <69.32
North Macedonia	73.7951	69.32 to <87.4
Croatia	65.415	60.01 to <69.32
Romania	51.8122	44.96 to <54.25
Montenegro	73.3282	69.32 to <87.4
Serbia	72.0595	69.32 to <87.4
Belarus	30.6061	<44.96
Slovakia	56.3937	54.25 to <60.01
Poland	70.5051	69.32 to <87.4
Slovenia	59.0009	54.25 to <60.01
Estonia	47.7009	44.96 to <54.25
Latvia	44.5394	<44.96
Ukraine	37.9412	<44.96
Lithuania	38.6459	<44.96
Republic of Moldova	43.132	<44.96
Russian Federation	45.3448	44.96 to <54.25
Republic of Korea	69.3574	69.32 to <87.4
Brunei Darussalam	81.568	69.32 to <87.4
Singapore	54.182	44.96 to <54.25
Japan	67.6588	60.01 to <69.32
Australia	51.9541	44.96 to <54.25
New Zealand	61.7794	60.01 to <69.32
Andorra	54.7144	54.25 to <60.01
Austria	37.8346	<44.96
Finland	74.1643	69.32 to <87.4
Belgium	55.0147	54.25 to <60.01
Cyprus	73.9436	69.32 to <87.4
Denmark	37.4077	<44.96
France	34.9733	<44.96
Ireland	51.836	44.96 to <54.25
Germany	87.4013	87.4 to <146.14
Israel	77.7199	69.32 to <87.4
Greece	53.4739	44.96 to <54.25
Iceland	54.787	54.25 to <60.01
Italy	69.3213	60.01 to <69.32
Netherlands	52.9835	44.96 to <54.25
Norway	56.4159	54.25 to <60.01
Luxembourg	55.6287	54.25 to <60.01
Portugal	77.94	69.32 to <87.4
Spain	73.5357	69.32 to <87.4
Malta	68.2937	60.01 to <69.32
United Kingdom	55.3454	54.25 to <60.01
Sweden	54.4726	54.25 to <60.01
Argentina	56.7814	54.25 to <60.01
Switzerland	71.5319	69.32 to <87.4
Chile	63.0186	60.01 to <69.32
Canada	59.0463	54.25 to <60.01
Antigua and Barbuda	58.9546	54.25 to <60.01
Uruguay	53.1146	44.96 to <54.25
United States of America	104.845	87.4 to <146.14
Bahamas	59.1998	54.25 to <60.01
Barbados	64.4103	60.01 to <69.32
Belize	54.3022	54.25 to <60.01
Dominican Republic	38.7158	<44.96
Cuba	55.2173	54.25 to <60.01
Grenada	62.5728	60.01 to <69.32
Dominica	64.5624	60.01 to <69.32
Saint Lucia	63.0979	60.01 to <69.32
Guyana	66.2583	60.01 to <69.32
Saint Vincent and the Grenadines	60.6735	60.01 to <69.32
Haiti	56.5054	54.25 to <60.01
Jamaica	45.6493	44.96 to <54.25
Trinidad and Tobago	60.0194	60.01 to <69.32
Suriname	63.698	60.01 to <69.32
Bolivia (Plurinational State of)	47.617	44.96 to <54.25
Ecuador	49.0662	44.96 to <54.25
Peru	33.6353	<44.96
El Salvador	58.128	54.25 to <60.01
Colombia	57.4562	54.25 to <60.01
Costa Rica	64.8217	60.01 to <69.32
Guatemala	64.139	60.01 to <69.32
Panama	61.549	60.01 to <69.32
Honduras	73.2338	69.32 to <87.4
Venezuela (Bolivarian Republic of)	65.6036	60.01 to <69.32
Mexico	56.7708	54.25 to <60.01
Nicaragua	59.7143	54.25 to <60.01
Algeria	99.897	87.4 to <146.14
Brazil	76.298	69.32 to <87.4
Bahrain	101.623	87.4 to <146.14
Paraguay	75.13	69.32 to <87.4
Egypt	79.6104	69.32 to <87.4
Iraq	115.585	87.4 to <146.14
Iran (Islamic Republic of)	84.5902	69.32 to <87.4
Jordan	104.591	87.4 to <146.14
Morocco	115.061	87.4 to <146.14
Kuwait	97.7081	87.4 to <146.14
Palestine	88.9789	87.4 to <146.14
Lebanon	95.3471	87.4 to <146.14
Libya	94.4197	87.4 to <146.14
Oman	90.378	87.4 to <146.14
Syrian Arab Republic	87.6864	87.4 to <146.14
Tunisia	92.7771	87.4 to <146.14
Qatar	113.14	87.4 to <146.14
Saudi Arabia	93.1853	87.4 to <146.14
Turkey	87.8029	87.4 to <146.14
United Arab Emirates	93.1736	87.4 to <146.14
Afghanistan	118.815	87.4 to <146.14
Yemen	72.2691	69.32 to <87.4
Nepal	51.399	44.96 to <54.25
Bangladesh	48.2596	44.96 to <54.25
Pakistan	60.0075	54.25 to <60.01
Bhutan	53.2252	44.96 to <54.25
India	50.6333	44.96 to <54.25
Central African Republic	77.0571	69.32 to <87.4
Congo	82.706	69.32 to <87.4
Angola	76.9504	69.32 to <87.4
Democratic Republic of the Congo	81.2967	69.32 to <87.4
Equatorial Guinea	95.4609	87.4 to <146.14
Burundi	40.6361	<44.96
Gabon	96.0989	87.4 to <146.14
Comoros	51.4997	44.96 to <54.25
Kenya	43.2573	<44.96
Djibouti	50.2706	44.96 to <54.25
Eritrea	47.4606	44.96 to <54.25
Madagascar	32.9633	<44.96
Ethiopia	43.9147	<44.96
Rwanda	43.2201	<44.96
Malawi	37.5893	<44.96
Seychelles	79.434	69.32 to <87.4
Mauritius	79.8761	69.32 to <87.4
Mozambique	48.9623	44.96 to <54.25
Somalia	44.5371	<44.96
United Republic of Tanzania	39.8096	<44.96
Botswana	57.7987	54.25 to <60.01
Lesotho	56.8344	54.25 to <60.01
Uganda	51.0747	44.96 to <54.25
Zambia	59.9135	54.25 to <60.01
Eswatini	70.7347	69.32 to <87.4
Namibia	59.2655	54.25 to <60.01
Zimbabwe	58.9062	54.25 to <60.01
Cameroon	43.6061	<44.96
South Africa	65.155	60.01 to <69.32
Benin	39.4082	<44.96
Cabo Verde	54.4427	54.25 to <60.01
Burkina Faso	40.2456	<44.96
Chad	42.1497	<44.96
Côte d'Ivoire	44.1379	<44.96
Guinea	38.1153	<44.96
Gambia	45.1082	44.96 to <54.25
Guinea-Bissau	46.7542	44.96 to <54.25
Niger	40.4909	<44.96
Ghana	46.4335	44.96 to <54.25
Liberia	46.0187	44.96 to <54.25
Mali	44.9598	<44.96
Mauritania	33.0606	<44.96
Togo	32.7954	<44.96
Nigeria	35.8528	<44.96
Sao Tome and Principe	39.4951	<44.96
Senegal	61.7111	60.01 to <69.32
Sierra Leone	38.6841	<44.96
American Samoa	91.5472	87.4 to <146.14
Bermuda	51.2674	44.96 to <54.25
Cook Islands	93.7212	87.4 to <146.14
Greenland	56.801	54.25 to <60.01
Guam	77.7266	69.32 to <87.4
Monaco	56.168	54.25 to <60.01
Palau	91.8198	87.4 to <146.14
Nauru	93.1467	87.4 to <146.14
Puerto Rico	68.1849	60.01 to <69.32
Niue	97.0729	87.4 to <146.14
Northern Mariana Islands	89.3319	87.4 to <146.14
Saint Kitts and Nevis	59.1769	54.25 to <60.01
Tuvalu	75.9407	69.32 to <87.4
United States Virgin Islands	63.34	60.01 to <69.32
San Marino	50.1638	44.96 to <54.25
Tokelau	120.859	87.4 to <146.14
South Sudan	40.236	<44.96
Sudan	83.5496	69.32 to <87.4

## Sheet: Table 3
location	sex	age	Mean Percent Change per Calendar Year
Global	Male	60 to 64	1.36
Global	Male	65 to 69	1.252
Global	Male	70 to 74	1.118
Global	Male	75 to 79	1.05
Global	Male	80 to 84	1.113
Global	Male	85 to 89	1.263
Global	Male	90 to 94	1.348
Global	Male	95 plus	1.278
China	Male	60 to 64	0.741
China	Male	65 to 69	0.604
China	Male	70 to 74	0.527
China	Male	75 to 79	0.469
China	Male	80 to 84	0.454
China	Male	85 to 89	0.46
China	Male	90 to 94	0.468
China	Male	95 plus	0.456
Global	Female	60 to 64	1.34
Global	Female	65 to 69	1.246
Global	Female	70 to 74	1.127
Global	Female	75 to 79	1.03
Global	Female	80 to 84	1.043
Global	Female	85 to 89	1.158
Global	Female	90 to 94	1.271
Global	Female	95 plus	1.372
China	Female	60 to 64	0.442
China	Female	65 to 69	0.377
China	Female	70 to 74	0.363
China	Female	75 to 79	0.323
China	Female	80 to 84	0.298
China	Female	85 to 89	0.258
China	Female	90 to 94	0.233
China	Female	95 plus	0.219
Global	Both	60 to 64	1.35
Global	Both	65 to 69	1.241
Global	Both	70 to 74	1.102
Global	Both	75 to 79	1.007
Global	Both	80 to 84	1.032
Global	Both	85 to 89	1.157
Global	Both	90 to 94	1.27
Global	Both	95 plus	1.334
China	Both	60 to 64	0.597
China	Both	65 to 69	0.483
China	Both	70 to 74	0.414
China	Both	75 to 79	0.338
China	Both	80 to 84	0.301
China	Both	85 to 89	0.275
China	Both	90 to 94	0.269
China	Both	95 plus	0.258

## Sheet: Table 4
location	sex	label	Mean Percent Change per Calendar Year
Global	Male	60 to 64	1.386
Global	Male	65 to 69	1.278
Global	Male	70 to 74	1.136
Global	Male	75 to 79	1.053
Global	Male	80 to 84	1.096
Global	Male	85 to 89	1.215
Global	Male	90 to 94	1.285
Global	Male	95 plus	1.2
China	Male	60 to 64	0.942
China	Male	65 to 69	0.795
China	Male	70 to 74	0.706
China	Male	75 to 79	0.635
China	Male	80 to 84	0.597
China	Male	85 to 89	0.586
China	Male	90 to 94	0.569
China	Male	95 plus	0.519
Global	Female	60 to 64	1.353
Global	Female	65 to 69	1.282
Global	Female	70 to 74	1.164
Global	Female	75 to 79	1.058
Global	Female	80 to 84	1.058
Global	Female	85 to 89	1.143
Global	Female	90 to 94	1.234
Global	Female	95 plus	1.307
China	Female	60 to 64	0.632
China	Female	65 to 69	0.592
China	Female	70 to 74	0.574
China	Female	75 to 79	0.518
China	Female	80 to 84	0.464
China	Female	85 to 89	0.408
China	Female	90 to 94	0.355
China	Female	95 plus	0.298
Global	Both	60 to 64	1.369
Global	Both	65 to 69	1.273
Global	Both	70 to 74	1.13
Global	Both	75 to 79	1.024
Global	Both	80 to 84	1.034
Global	Both	85 to 89	1.131
Global	Both	90 to 94	1.226
Global	Both	95 plus	1.267
China	Both	60 to 64	0.787
China	Both	65 to 69	0.683
China	Both	70 to 74	0.605
China	Both	75 to 79	0.514
China	Both	80 to 84	0.453
China	Both	85 to 89	0.415
China	Both	90 to 94	0.386
China	Both	95 plus	0.347

## Sheet: Table 5
location	age	year	percent
Global	80 to 84	1990	0.115
Global	80 to 84	1991	0.116
Global	80 to 84	1992	0.117
Global	80 to 84	1993	0.118
Global	80 to 84	1994	0.12
Global	80 to 84	1995	0.121
Global	80 to 84	1996	0.124
Global	80 to 84	1997	0.128
Global	80 to 84	1998	0.132
Global	80 to 84	1999	0.135
Global	80 to 84	2000	0.138
Global	80 to 84	2001	0.14
Global	80 to 84	2002	0.141
Global	80 to 84	2003	0.142
Global	80 to 84	2004	0.143
Global	80 to 84	2005	0.144
Global	80 to 84	2006	0.145
Global	80 to 84	2007	0.146
Global	80 to 84	2008	0.148
Global	80 to 84	2009	0.149
Global	80 to 84	2010	0.151
Global	80 to 84	2011	0.152
Global	80 to 84	2012	0.154
Global	80 to 84	2013	0.156
Global	80 to 84	2014	0.157
Global	80 to 84	2015	0.158
Global	80 to 84	2016	0.158
Global	80 to 84	2017	0.158
Global	80 to 84	2018	0.158
Global	80 to 84	2019	0.159
Global	80 to 84	2020	0.159
Global	80 to 84	2021	0.157
Global	85 to 89	1990	0.11
Global	85 to 89	1991	0.111
Global	85 to 89	1992	0.112
Global	85 to 89	1993	0.114
Global	85 to 89	1994	0.115
Global	85 to 89	1995	0.117
Global	85 to 89	1996	0.119
Global	85 to 89	1997	0.122
Global	85 to 89	1998	0.125
Global	85 to 89	1999	0.128
Global	85 to 89	2000	0.131
Global	85 to 89	2001	0.133
Global	85 to 89	2002	0.136
Global	85 to 89	2003	0.138
Global	85 to 89	2004	0.139
Global	85 to 89	2005	0.141
Global	85 to 89	2006	0.142
Global	85 to 89	2007	0.143
Global	85 to 89	2008	0.144
Global	85 to 89	2009	0.145
Global	85 to 89	2010	0.146
Global	85 to 89	2011	0.148
Global	85 to 89	2012	0.15
Global	85 to 89	2013	0.151
Global	85 to 89	2014	0.153
Global	85 to 89	2015	0.154
Global	85 to 89	2016	0.154
Global	85 to 89	2017	0.155
Global	85 to 89	2018	0.155
Global	85 to 89	2019	0.155
Global	85 to 89	2020	0.156
Global	85 to 89	2021	0.153
Global	90 to 94	1990	0.098
Global	90 to 94	1991	0.099
Global	90 to 94	1992	0.1
Global	90 to 94	1993	0.101
Global	90 to 94	1994	0.102
Global	90 to 94	1995	0.104
Global	90 to 94	1996	0.105
Global	90 to 94	1997	0.108
Global	90 to 94	1998	0.11
Global	90 to 94	1999	0.113
Global	90 to 94	2000	0.115
Global	90 to 94	2001	0.117
Global	90 to 94	2002	0.119
Global	90 to 94	2003	0.121
Global	90 to 94	2004	0.123
Global	90 to 94	2005	0.124
Global	90 to 94	2006	0.126
Global	90 to 94	2007	0.128
Global	90 to 94	2008	0.129
Global	90 to 94	2009	0.13
Global	90 to 94	2010	0.132
Global	90 to 94	2011	0.133
Global	90 to 94	2012	0.135
Global	90 to 94	2013	0.136
Global	90 to 94	2014	0.137
Global	90 to 94	2015	0.138
Global	90 to 94	2016	0.139
Global	90 to 94	2017	0.14
Global	90 to 94	2018	0.14
Global	90 to 94	2019	0.141
Global	90 to 94	2020	0.142
Global	90 to 94	2021	0.141
Global	95 plus	1990	0.085
Global	95 plus	1991	0.086
Global	95 plus	1992	0.087
Global	95 plus	1993	0.088
Global	95 plus	1994	0.089
Global	95 plus	1995	0.09
Global	95 plus	1996	0.092
Global	95 plus	1997	0.094
Global	95 plus	1998	0.097
Global	95 plus	1999	0.099
Global	95 plus	2000	0.101
Global	95 plus	2001	0.103
Global	95 plus	2002	0.105
Global	95 plus	2003	0.107
Global	95 plus	2004	0.108
Global	95 plus	2005	0.11
Global	95 plus	2006	0.111
Global	95 plus	2007	0.112
Global	95 plus	2008	0.113
Global	95 plus	2009	0.114
Global	95 plus	2010	0.115
Global	95 plus	2011	0.117
Global	95 plus	2012	0.119
Global	95 plus	2013	0.121
Global	95 plus	2014	0.122
Global	95 plus	2015	0.124
Global	95 plus	2016	0.124
Global	95 plus	2017	0.125
Global	95 plus	2018	0.126
Global	95 plus	2019	0.127
Global	95 plus	2020	0.127
Global	95 plus	2021	0.127
China	95 plus	2010	0.107
China	95 plus	2011	0.108
China	95 plus	2012	0.11
China	95 plus	2013	0.111
China	95 plus	2014	0.112
China	95 plus	2015	0.112
China	95 plus	2016	0.112
China	95 plus	2017	0.111
China	95 plus	2018	0.11
China	95 plus	2019	0.109
China	95 plus	2020	0.109
China	95 plus	2021	0.101
Global	60 to 64	1990	0.091
Global	60 to 64	1991	0.091
Global	60 to 64	1992	0.092
Global	60 to 64	1993	0.093
Global	60 to 64	1994	0.094
Global	60 to 64	1995	0.095
Global	60 to 64	1996	0.096
Global	60 to 64	1997	0.098
Global	60 to 64	1998	0.101
Global	60 to 64	1999	0.103
Global	60 to 64	2000	0.104
Global	60 to 64	2001	0.105
Global	60 to 64	2002	0.106
Global	60 to 64	2003	0.107
Global	60 to 64	2004	0.108
Global	60 to 64	2005	0.11
Global	60 to 64	2006	0.111
Global	60 to 64	2007	0.112
Global	60 to 64	2008	0.113
Global	60 to 64	2009	0.115
Global	60 to 64	2010	0.116
Global	60 to 64	2011	0.117
Global	60 to 64	2012	0.118
Global	60 to 64	2013	0.12
Global	60 to 64	2014	0.121
Global	60 to 64	2015	0.122
Global	60 to 64	2016	0.123
Global	60 to 64	2017	0.124
Global	60 to 64	2018	0.126
Global	60 to 64	2019	0.127
Global	60 to 64	2020	0.129
Global	60 to 64	2021	0.128
Global	65 to 69	1990	0.103
Global	65 to 69	1991	0.103
Global	65 to 69	1992	0.104
Global	65 to 69	1993	0.105
Global	65 to 69	1994	0.106
Global	65 to 69	1995	0.107
Global	65 to 69	1996	0.109
Global	65 to 69	1997	0.112
Global	65 to 69	1998	0.115
Global	65 to 69	1999	0.118
Global	65 to 69	2000	0.12
Global	65 to 69	2001	0.121
Global	65 to 69	2002	0.122
Global	65 to 69	2003	0.123
Global	65 to 69	2004	0.123
Global	65 to 69	2005	0.124
Global	65 to 69	2006	0.126
Global	65 to 69	2007	0.128
Global	65 to 69	2008	0.13
Global	65 to 69	2009	0.132
Global	65 to 69	2010	0.133
Global	65 to 69	2011	0.135
Global	65 to 69	2012	0.137
Global	65 to 69	2013	0.139
Global	65 to 69	2014	0.14
Global	65 to 69	2015	0.141
Global	65 to 69	2016	0.142
Global	65 to 69	2017	0.143
Global	65 to 69	2018	0.144
Global	65 to 69	2019	0.145
Global	65 to 69	2020	0.146
Global	65 to 69	2021	0.144
Global	70 to 74	1990	0.112
Global	70 to 74	1991	0.113
Global	70 to 74	1992	0.114
Global	70 to 74	1993	0.115
Global	70 to 74	1994	0.116
Global	70 to 74	1995	0.117
Global	70 to 74	1996	0.119
Global	70 to 74	1997	0.122
Global	70 to 74	1998	0.126
Global	70 to 74	1999	0.129
Global	70 to 74	2000	0.131
Global	70 to 74	2001	0.132
Global	70 to 74	2002	0.133
Global	70 to 74	2003	0.134
Global	70 to 74	2004	0.135
Global	70 to 74	2005	0.136
Global	70 to 74	2006	0.137
Global	70 to 74	2007	0.139
Global	70 to 74	2008	0.14
Global	70 to 74	2009	0.142
Global	70 to 74	2010	0.143
Global	70 to 74	2011	0.145
Global	70 to 74	2012	0.147
Global	70 to 74	2013	0.149
Global	70 to 74	2014	0.151
Global	70 to 74	2015	0.153
Global	70 to 74	2016	0.154
Global	70 to 74	2017	0.154
Global	70 to 74	2018	0.155
Global	70 to 74	2019	0.155
Global	70 to 74	2020	0.156
Global	70 to 74	2021	0.154
Global	75 to 79	1990	0.115
Global	75 to 79	1991	0.116
Global	75 to 79	1992	0.118
Global	75 to 79	1993	0.119
Global	75 to 79	1994	0.121
Global	75 to 79	1995	0.123
Global	75 to 79	1996	0.125
Global	75 to 79	1997	0.128
Global	75 to 79	1998	0.131
Global	75 to 79	1999	0.135
Global	75 to 79	2000	0.137
Global	75 to 79	2001	0.138
Global	75 to 79	2002	0.139
Global	75 to 79	2003	0.139
Global	75 to 79	2004	0.14
Global	75 to 79	2005	0.141
Global	75 to 79	2006	0.142
Global	75 to 79	2007	0.144
Global	75 to 79	2008	0.146
Global	75 to 79	2009	0.147
Global	75 to 79	2010	0.149
Global	75 to 79	2011	0.15
Global	75 to 79	2012	0.152
Global	75 to 79	2013	0.153
Global	75 to 79	2014	0.155
Global	75 to 79	2015	0.156
Global	75 to 79	2016	0.156
Global	75 to 79	2017	0.157
Global	75 to 79	2018	0.158
Global	75 to 79	2019	0.159
Global	75 to 79	2020	0.16
Global	75 to 79	2021	0.157
China	60 to 64	1990	0.095
China	60 to 64	1991	0.093
China	60 to 64	1992	0.092
China	60 to 64	1993	0.092
China	60 to 64	1994	0.092
China	60 to 64	1995	0.092
China	60 to 64	1996	0.094
China	60 to 64	1997	0.097
China	60 to 64	1998	0.102
China	60 to 64	1999	0.105
China	60 to 64	2000	0.107
China	60 to 64	2001	0.106
China	60 to 64	2002	0.105
China	60 to 64	2003	0.104
China	60 to 64	2004	0.104
China	60 to 64	2005	0.104
China	60 to 64	2006	0.104
China	60 to 64	2007	0.105
China	60 to 64	2008	0.106
China	60 to 64	2009	0.107
China	60 to 64	2010	0.109
China	60 to 64	2011	0.11
China	60 to 64	2012	0.111
China	60 to 64	2013	0.112
China	60 to 64	2014	0.113
China	60 to 64	2015	0.114
China	60 to 64	2016	0.114
China	60 to 64	2017	0.115
China	60 to 64	2018	0.115
China	60 to 64	2019	0.116
China	60 to 64	2020	0.116
China	60 to 64	2021	0.11
China	65 to 69	1990	0.104
China	65 to 69	1991	0.103
China	65 to 69	1992	0.103
China	65 to 69	1993	0.103
China	65 to 69	1994	0.103
China	65 to 69	1995	0.103
China	65 to 69	1996	0.105
China	65 to 69	1997	0.109
China	65 to 69	1998	0.115
China	65 to 69	1999	0.119
China	65 to 69	2000	0.121
China	65 to 69	2001	0.12
China	65 to 69	2002	0.119
China	65 to 69	2003	0.116
China	65 to 69	2004	0.115
China	65 to 69	2005	0.114
China	65 to 69	2006	0.115
China	65 to 69	2007	0.116
China	65 to 69	2008	0.117
China	65 to 69	2009	0.118
China	65 to 69	2010	0.119
China	65 to 69	2011	0.121
China	65 to 69	2012	0.122
China	65 to 69	2013	0.124
China	65 to 69	2014	0.126
China	65 to 69	2015	0.126
China	65 to 69	2016	0.127
China	65 to 69	2017	0.127
China	65 to 69	2018	0.126
China	65 to 69	2019	0.126
China	65 to 69	2020	0.126
China	65 to 69	2021	0.119
China	70 to 74	1990	0.111
China	70 to 74	1991	0.111
China	70 to 74	1992	0.111
China	70 to 74	1993	0.111
China	70 to 74	1994	0.111
China	70 to 74	1995	0.112
China	70 to 74	1996	0.114
China	70 to 74	1997	0.119
China	70 to 74	1998	0.126
China	70 to 74	1999	0.131
China	70 to 74	2000	0.133
China	70 to 74	2001	0.132
China	70 to 74	2002	0.13
China	70 to 74	2003	0.127
China	70 to 74	2004	0.124
China	70 to 74	2005	0.124
China	70 to 74	2006	0.124
China	70 to 74	2007	0.125
China	70 to 74	2008	0.126
China	70 to 74	2009	0.128
China	70 to 74	2010	0.129
China	70 to 74	2011	0.131
China	70 to 74	2012	0.133
China	70 to 74	2013	0.134
China	70 to 74	2014	0.136
China	70 to 74	2015	0.137
China	70 to 74	2016	0.136
China	70 to 74	2017	0.135
China	70 to 74	2018	0.134
China	70 to 74	2019	0.134
China	70 to 74	2020	0.133
China	70 to 74	2021	0.125
China	75 to 79	1990	0.113
China	75 to 79	1991	0.113
China	75 to 79	1992	0.113
China	75 to 79	1993	0.114
China	75 to 79	1994	0.115
China	75 to 79	1995	0.116
China	75 to 79	1996	0.118
China	75 to 79	1997	0.124
China	75 to 79	1998	0.131
China	75 to 79	1999	0.136
China	75 to 79	2000	0.138
China	75 to 79	2001	0.137
China	75 to 79	2002	0.135
China	75 to 79	2003	0.131
China	75 to 79	2004	0.129
China	75 to 79	2005	0.128
China	75 to 79	2006	0.128
China	75 to 79	2007	0.129
China	75 to 79	2008	0.131
China	75 to 79	2009	0.133
China	75 to 79	2010	0.134
China	75 to 79	2011	0.135
China	75 to 79	2012	0.137
China	75 to 79	2013	0.139
China	75 to 79	2014	0.14
China	75 to 79	2015	0.141
China	75 to 79	2016	0.14
China	75 to 79	2017	0.139
China	75 to 79	2018	0.137
China	75 to 79	2019	0.136
China	75 to 79	2020	0.136
China	75 to 79	2021	0.127
China	80 to 84	1990	0.112
China	80 to 84	1991	0.112
China	80 to 84	1992	0.113
China	80 to 84	1993	0.113
China	80 to 84	1994	0.114
China	80 to 84	1995	0.115
China	80 to 84	1996	0.118
China	80 to 84	1997	0.124
China	80 to 84	1998	0.13
China	80 to 84	1999	0.136
China	80 to 84	2000	0.138
China	80 to 84	2001	0.137
China	80 to 84	2002	0.135
China	80 to 84	2003	0.131
China	80 to 84	2004	0.129
China	80 to 84	2005	0.127
China	80 to 84	2006	0.128
China	80 to 84	2007	0.129
China	80 to 84	2008	0.131
China	80 to 84	2009	0.133
China	80 to 84	2010	0.134
China	80 to 84	2011	0.136
China	80 to 84	2012	0.137
China	80 to 84	2013	0.139
China	80 to 84	2014	0.141
China	80 to 84	2015	0.141
China	80 to 84	2016	0.14
China	80 to 84	2017	0.139
China	80 to 84	2018	0.137
China	80 to 84	2019	0.135
China	80 to 84	2020	0.134
China	80 to 84	2021	0.124
China	85 to 89	1990	0.109
China	85 to 89	1991	0.109
China	85 to 89	1992	0.109
China	85 to 89	1993	0.11
China	85 to 89	1994	0.11
China	85 to 89	1995	0.111
China	85 to 89	1996	0.114
China	85 to 89	1997	0.119
China	85 to 89	1998	0.126
China	85 to 89	1999	0.132
China	85 to 89	2000	0.134
China	85 to 89	2001	0.133
China	85 to 89	2002	0.13
China	85 to 89	2003	0.126
China	85 to 89	2004	0.124
China	85 to 89	2005	0.122
China	85 to 89	2006	0.123
China	85 to 89	2007	0.124
China	85 to 89	2008	0.126
China	85 to 89	2009	0.127
China	85 to 89	2010	0.128
China	85 to 89	2011	0.13
China	85 to 89	2012	0.132
China	85 to 89	2013	0.133
China	85 to 89	2014	0.135
China	85 to 89	2015	0.135
China	85 to 89	2016	0.135
China	85 to 89	2017	0.133
China	85 to 89	2018	0.131
China	85 to 89	2019	0.129
China	85 to 89	2020	0.129
China	85 to 89	2021	0.119
China	90 to 94	1990	0.104
China	90 to 94	1991	0.104
China	90 to 94	1992	0.103
China	90 to 94	1993	0.104
China	90 to 94	1994	0.104
China	90 to 94	1995	0.105
China	90 to 94	1996	0.107
China	90 to 94	1997	0.112
China	90 to 94	1998	0.117
China	90 to 94	1999	0.122
China	90 to 94	2000	0.124
China	90 to 94	2001	0.123
China	90 to 94	2002	0.12
China	90 to 94	2003	0.117
China	90 to 94	2004	0.115
China	90 to 94	2005	0.114
China	90 to 94	2006	0.114
China	90 to 94	2007	0.115
China	90 to 94	2008	0.116
China	90 to 94	2009	0.117
China	90 to 94	2010	0.119
China	90 to 94	2011	0.12
China	90 to 94	2012	0.121
China	90 to 94	2013	0.123
China	90 to 94	2014	0.124
China	90 to 94	2015	0.124
China	90 to 94	2016	0.124
China	90 to 94	2017	0.122
China	90 to 94	2018	0.121
China	90 to 94	2019	0.12
China	90 to 94	2020	0.119
China	90 to 94	2021	0.111
China	95 plus	1990	0.095
China	95 plus	1991	0.094
China	95 plus	1992	0.094
China	95 plus	1993	0.095
China	95 plus	1994	0.095
China	95 plus	1995	0.096
China	95 plus	1996	0.098
China	95 plus	1997	0.102
China	95 plus	1998	0.106
China	95 plus	1999	0.111
China	95 plus	2000	0.112
China	95 plus	2001	0.112
China	95 plus	2002	0.109
China	95 plus	2003	0.107
China	95 plus	2004	0.105
China	95 plus	2005	0.104
China	95 plus	2006	0.104
China	95 plus	2007	0.105
China	95 plus	2008	0.106
China	95 plus	2009	0.107

## Sheet: Table 6
location	age	year	percent
China	60 to 64	1990	0.095
China	60 to 64	1991	0.093
China	60 to 64	1992	0.092
China	60 to 64	1993	0.092
China	60 to 64	1994	0.092
China	60 to 64	1995	0.092
China	60 to 64	1996	0.094
China	60 to 64	1997	0.097
China	60 to 64	1998	0.102
China	60 to 64	1999	0.105
China	60 to 64	2000	0.107
China	60 to 64	2001	0.106
China	60 to 64	2002	0.106
China	60 to 64	2003	0.104
China	60 to 64	2004	0.104
China	60 to 64	2005	0.104
China	60 to 64	2006	0.104
China	60 to 64	2007	0.105
China	60 to 64	2008	0.106
China	60 to 64	2009	0.107
China	60 to 64	2010	0.109
China	60 to 64	2011	0.11
China	60 to 64	2012	0.111
China	60 to 64	2013	0.112
China	60 to 64	2014	0.113
China	60 to 64	2015	0.114
China	60 to 64	2016	0.114
China	60 to 64	2017	0.115
China	60 to 64	2018	0.115
China	60 to 64	2019	0.116
China	60 to 64	2020	0.116
China	60 to 64	2021	0.11
China	65 to 69	1990	0.104
China	65 to 69	1991	0.104
China	65 to 69	1992	0.103
China	65 to 69	1993	0.103
China	65 to 69	1994	0.103
China	65 to 69	1995	0.103
China	65 to 69	1996	0.105
China	65 to 69	1997	0.109
China	65 to 69	1998	0.115
China	65 to 69	1999	0.119
China	65 to 69	2000	0.121
China	65 to 69	2001	0.12
China	65 to 69	2002	0.119
China	65 to 69	2003	0.117
China	65 to 69	2004	0.115
China	65 to 69	2005	0.114
China	65 to 69	2006	0.115
China	65 to 69	2007	0.116
China	65 to 69	2008	0.117
China	65 to 69	2009	0.118
China	65 to 69	2010	0.119
China	65 to 69	2011	0.121
China	65 to 69	2012	0.122
China	65 to 69	2013	0.124
China	65 to 69	2014	0.126
China	65 to 69	2015	0.126
China	65 to 69	2016	0.127
China	65 to 69	2017	0.127
China	65 to 69	2018	0.126
China	65 to 69	2019	0.126
China	65 to 69	2020	0.126
China	65 to 69	2021	0.119
China	70 to 74	1990	0.111
China	70 to 74	1991	0.11
China	70 to 74	1992	0.111
China	70 to 74	1993	0.111
China	70 to 74	1994	0.111
China	70 to 74	1995	0.112
China	70 to 74	1996	0.114
China	70 to 74	1997	0.119
China	70 to 74	1998	0.126
China	70 to 74	1999	0.131
China	70 to 74	2000	0.133
China	70 to 74	2001	0.132
China	70 to 74	2002	0.13
China	70 to 74	2003	0.127
China	70 to 74	2004	0.124
China	70 to 74	2005	0.124
China	70 to 74	2006	0.124
China	70 to 74	2007	0.125
China	70 to 74	2008	0.126
China	70 to 74	2009	0.128
China	70 to 74	2010	0.129
China	70 to 74	2011	0.131
China	70 to 74	2012	0.133
China	70 to 74	2013	0.134
China	70 to 74	2014	0.136
China	70 to 74	2015	0.136
China	70 to 74	2016	0.136
China	70 to 74	2017	0.135
China	70 to 74	2018	0.134
China	70 to 74	2019	0.134
China	70 to 74	2020	0.133
China	70 to 74	2021	0.125
China	75 to 79	1990	0.113
China	75 to 79	1991	0.113
China	75 to 79	1992	0.113
China	75 to 79	1993	0.114
China	75 to 79	1994	0.115
China	75 to 79	1995	0.116
China	75 to 79	1996	0.118
China	75 to 79	1997	0.124
China	75 to 79	1998	0.13
China	75 to 79	1999	0.136
China	75 to 79	2000	0.138
China	75 to 79	2001	0.137
China	75 to 79	2002	0.135
China	75 to 79	2003	0.131
China	75 to 79	2004	0.129
China	75 to 79	2005	0.128
China	75 to 79	2006	0.128
China	75 to 79	2007	0.129
China	75 to 79	2008	0.131
China	75 to 79	2009	0.133
China	75 to 79	2010	0.134
China	75 to 79	2011	0.135
China	75 to 79	2012	0.137
China	75 to 79	2013	0.139
China	75 to 79	2014	0.14
China	75 to 79	2015	0.141
China	75 to 79	2016	0.14
China	75 to 79	2017	0.139
China	75 to 79	2018	0.137
China	75 to 79	2019	0.136
China	75 to 79	2020	0.136
China	75 to 79	2021	0.127
China	80 to 84	1990	0.112
China	80 to 84	1991	0.112
China	80 to 84	1992	0.113
China	80 to 84	1993	0.113
China	80 to 84	1994	0.114
China	80 to 84	1995	0.115
China	80 to 84	1996	0.118
China	80 to 84	1997	0.124
China	80 to 84	1998	0.13
China	80 to 84	1999	0.136
China	80 to 84	2000	0.138
China	80 to 84	2001	0.137
China	80 to 84	2002	0.135
China	80 to 84	2003	0.131
China	80 to 84	2004	0.128
China	80 to 84	2005	0.127
China	80 to 84	2006	0.128
China	80 to 84	2007	0.129
China	80 to 84	2008	0.131
China	80 to 84	2009	0.133
China	80 to 84	2010	0.134
China	80 to 84	2011	0.136
China	80 to 84	2012	0.137
China	80 to 84	2013	0.139
China	80 to 84	2014	0.14
China	80 to 84	2015	0.141
China	80 to 84	2016	0.14
China	80 to 84	2017	0.138
China	80 to 84	2018	0.137
China	80 to 84	2019	0.135
China	80 to 84	2020	0.134
China	80 to 84	2021	0.124
China	85 to 89	1990	0.109
China	85 to 89	1991	0.109
China	85 to 89	1992	0.109
China	85 to 89	1993	0.109
China	85 to 89	1994	0.11
China	85 to 89	1995	0.111
China	85 to 89	1996	0.114
China	85 to 89	1997	0.119
China	85 to 89	1998	0.126
China	85 to 89	1999	0.132
China	85 to 89	2000	0.134
China	85 to 89	2001	0.133
China	85 to 89	2002	0.13
China	85 to 89	2003	0.126
China	85 to 89	2004	0.123
China	85 to 89	2005	0.122
China	85 to 89	2006	0.123
China	85 to 89	2007	0.124
China	85 to 89	2008	0.126
China	85 to 89	2009	0.127
China	85 to 89	2010	0.128
China	85 to 89	2011	0.13
China	85 to 89	2012	0.132
China	85 to 89	2013	0.133
China	85 to 89	2014	0.135
China	85 to 89	2015	0.135
China	85 to 89	2016	0.135
China	85 to 89	2017	0.133
China	85 to 89	2018	0.131
China	85 to 89	2019	0.129
China	85 to 89	2020	0.129
China	85 to 89	2021	0.119
China	90 to 94	1990	0.104
China	90 to 94	1991	0.103
China	90 to 94	1992	0.103
China	90 to 94	1993	0.104
China	90 to 94	1994	0.104
China	90 to 94	1995	0.105
China	90 to 94	1996	0.107
China	90 to 94	1997	0.112
China	90 to 94	1998	0.117
China	90 to 94	1999	0.122
China	90 to 94	2000	0.124
China	90 to 94	2001	0.123
China	90 to 94	2002	0.12
China	90 to 94	2003	0.117
China	90 to 94	2004	0.115
China	90 to 94	2005	0.114
China	90 to 94	2006	0.114
China	90 to 94	2007	0.115
China	90 to 94	2008	0.116
China	90 to 94	2009	0.117
China	90 to 94	2010	0.119
China	90 to 94	2011	0.12
China	90 to 94	2012	0.121
China	90 to 94	2013	0.123
China	90 to 94	2014	0.124
China	90 to 94	2015	0.124
China	90 to 94	2016	0.124
China	90 to 94	2017	0.122
China	90 to 94	2018	0.121
China	90 to 94	2019	0.12
China	90 to 94	2020	0.119
China	90 to 94	2021	0.111
China	95 plus	1990	0.094
China	95 plus	1991	0.094
China	95 plus	1992	0.094
China	95 plus	1993	0.095
China	95 plus	1994	0.095
China	95 plus	1995	0.096
China	95 plus	1996	0.098
China	95 plus	1997	0.102
China	95 plus	1998	0.106
China	95 plus	1999	0.111
China	95 plus	2000	0.112
China	95 plus	2001	0.112
China	95 plus	2002	0.109
China	95 plus	2003	0.107
China	95 plus	2004	0.105
China	95 plus	2005	0.104
China	95 plus	2006	0.104
China	95 plus	2007	0.105
China	95 plus	2008	0.106
China	95 plus	2009	0.107
China	95 plus	2010	0.107
China	95 plus	2011	0.108
China	95 plus	2012	0.11
China	95 plus	2013	0.111
China	95 plus	2014	0.112
China	95 plus	2015	0.113
China	95 plus	2016	0.112
China	95 plus	2017	0.111
China	95 plus	2018	0.11
China	95 plus	2019	0.109
China	95 plus	2020	0.109
China	95 plus	2021	0.101
Global	85 to 89	2013	0.151
Global	85 to 89	2014	0.152
Global	85 to 89	2015	0.153
Global	85 to 89	2016	0.154
Global	85 to 89	2017	0.154
Global	85 to 89	2018	0.155
Global	85 to 89	2019	0.155
Global	85 to 89	2020	0.155
Global	85 to 89	2021	0.153
Global	90 to 94	1990	0.098
Global	90 to 94	1991	0.099
Global	90 to 94	1992	0.1
Global	90 to 94	1993	0.101
Global	90 to 94	1994	0.102
Global	90 to 94	1995	0.103
Global	90 to 94	1996	0.105
Global	90 to 94	1997	0.107
Global	90 to 94	1998	0.11
Global	90 to 94	1999	0.113
Global	90 to 94	2000	0.115
Global	90 to 94	2001	0.117
Global	90 to 94	2002	0.119
Global	90 to 94	2003	0.121
Global	90 to 94	2004	0.123
Global	90 to 94	2005	0.124
Global	90 to 94	2006	0.126
Global	90 to 94	2007	0.127
Global	90 to 94	2008	0.129
Global	90 to 94	2009	0.13
Global	90 to 94	2010	0.132
Global	90 to 94	2011	0.133
Global	90 to 94	2012	0.135
Global	90 to 94	2013	0.136
Global	90 to 94	2014	0.137
Global	90 to 94	2015	0.138
Global	90 to 94	2016	0.139
Global	90 to 94	2017	0.139
Global	90 to 94	2018	0.14
Global	90 to 94	2019	0.141
Global	90 to 94	2020	0.141
Global	90 to 94	2021	0.14
Global	95 plus	1990	0.085
Global	95 plus	1991	0.086
Global	95 plus	1992	0.087
Global	95 plus	1993	0.088
Global	95 plus	1994	0.089
Global	95 plus	1995	0.09
Global	95 plus	1996	0.092
Global	95 plus	1997	0.094
Global	95 plus	1998	0.096
Global	95 plus	1999	0.099
Global	95 plus	2000	0.101
Global	95 plus	2001	0.103
Global	95 plus	2002	0.105
Global	95 plus	2003	0.107
Global	95 plus	2004	0.108
Global	95 plus	2005	0.11
Global	95 plus	2006	0.111
Global	95 plus	2007	0.112
Global	95 plus	2008	0.113
Global	95 plus	2009	0.114
Global	95 plus	2010	0.115
Global	95 plus	2011	0.117
Global	95 plus	2012	0.119
Global	95 plus	2013	0.121
Global	95 plus	2014	0.122
Global	95 plus	2015	0.124
Global	95 plus	2016	0.124
Global	95 plus	2017	0.125
Global	95 plus	2018	0.126
Global	95 plus	2019	0.126
Global	95 plus	2020	0.127
Global	95 plus	2021	0.127
Global	60 to 64	1990	0.091
Global	60 to 64	1991	0.091
Global	60 to 64	1992	0.092
Global	60 to 64	1993	0.093
Global	60 to 64	1994	0.094
Global	60 to 64	1995	0.095
Global	60 to 64	1996	0.096
Global	60 to 64	1997	0.098
Global	60 to 64	1998	0.1
Global	60 to 64	1999	0.102
Global	60 to 64	2000	0.104
Global	60 to 64	2001	0.105
Global	60 to 64	2002	0.106
Global	60 to 64	2003	0.107
Global	60 to 64	2004	0.108
Global	60 to 64	2005	0.109
Global	60 to 64	2006	0.111
Global	60 to 64	2007	0.112
Global	60 to 64	2008	0.113
Global	60 to 64	2009	0.115
Global	60 to 64	2010	0.116
Global	60 to 64	2011	0.117
Global	60 to 64	2012	0.118
Global	60 to 64	2013	0.12
Global	60 to 64	2014	0.121
Global	60 to 64	2015	0.122
Global	60 to 64	2016	0.123
Global	60 to 64	2017	0.124
Global	60 to 64	2018	0.126
Global	60 to 64	2019	0.127
Global	60 to 64	2020	0.128
Global	60 to 64	2021	0.128
Global	65 to 69	1990	0.103
Global	65 to 69	1991	0.103
Global	65 to 69	1992	0.104
Global	65 to 69	1993	0.105
Global	65 to 69	1994	0.106
Global	65 to 69	1995	0.107
Global	65 to 69	1996	0.109
Global	65 to 69	1997	0.112
Global	65 to 69	1998	0.115
Global	65 to 69	1999	0.118
Global	65 to 69	2000	0.12
Global	65 to 69	2001	0.121
Global	65 to 69	2002	0.122
Global	65 to 69	2003	0.122
Global	65 to 69	2004	0.123
Global	65 to 69	2005	0.124
Global	65 to 69	2006	0.126
Global	65 to 69	2007	0.127
Global	65 to 69	2008	0.129
Global	65 to 69	2009	0.132
Global	65 to 69	2010	0.133
Global	65 to 69	2011	0.135
Global	65 to 69	2012	0.137
Global	65 to 69	2013	0.139
Global	65 to 69	2014	0.14
Global	65 to 69	2015	0.141
Global	65 to 69	2016	0.142
Global	65 to 69	2017	0.143
Global	65 to 69	2018	0.144
Global	65 to 69	2019	0.145
Global	65 to 69	2020	0.146
Global	65 to 69	2021	0.144
Global	70 to 74	1990	0.111
Global	70 to 74	1991	0.112
Global	70 to 74	1992	0.113
Global	70 to 74	1993	0.115
Global	70 to 74	1994	0.116
Global	70 to 74	1995	0.117
Global	70 to 74	1996	0.119
Global	70 to 74	1997	0.122
Global	70 to 74	1998	0.125
Global	70 to 74	1999	0.128
Global	70 to 74	2000	0.131
Global	70 to 74	2001	0.132
Global	70 to 74	2002	0.133
Global	70 to 74	2003	0.134
Global	70 to 74	2004	0.135
Global	70 to 74	2005	0.136
Global	70 to 74	2006	0.137
Global	70 to 74	2007	0.139
Global	70 to 74	2008	0.14
Global	70 to 74	2009	0.142
Global	70 to 74	2010	0.143
Global	70 to 74	2011	0.145
Global	70 to 74	2012	0.147
Global	70 to 74	2013	0.149
Global	70 to 74	2014	0.151
Global	70 to 74	2015	0.153
Global	70 to 74	2016	0.153
Global	70 to 74	2017	0.154
Global	70 to 74	2018	0.155
Global	70 to 74	2019	0.155
Global	70 to 74	2020	0.156
Global	70 to 74	2021	0.153
Global	75 to 79	1990	0.114
Global	75 to 79	1991	0.116
Global	75 to 79	1992	0.117
Global	75 to 79	1993	0.119
Global	75 to 79	1994	0.12
Global	75 to 79	1995	0.122
Global	75 to 79	1996	0.124
Global	75 to 79	1997	0.127
Global	75 to 79	1998	0.131
Global	75 to 79	1999	0.134
Global	75 to 79	2000	0.136
Global	75 to 79	2001	0.137
Global	75 to 79	2002	0.138
Global	75 to 79	2003	0.139
Global	75 to 79	2004	0.139
Global	75 to 79	2005	0.14
Global	75 to 79	2006	0.142
Global	75 to 79	2007	0.143
Global	75 to 79	2008	0.145
Global	75 to 79	2009	0.147
Global	75 to 79	2010	0.149
Global	75 to 79	2011	0.15
Global	75 to 79	2012	0.152
Global	75 to 79	2013	0.153
Global	75 to 79	2014	0.154
Global	75 to 79	2015	0.155
Global	75 to 79	2016	0.156
Global	75 to 79	2017	0.157
Global	75 to 79	2018	0.158
Global	75 to 79	2019	0.158
Global	75 to 79	2020	0.159
Global	75 to 79	2021	0.157
Global	80 to 84	1990	0.115
Global	80 to 84	1991	0.116
Global	80 to 84	1992	0.117
Global	80 to 84	1993	0.118
Global	80 to 84	1994	0.119
Global	80 to 84	1995	0.121
Global	80 to 84	1996	0.124
Global	80 to 84	1997	0.127
Global	80 to 84	1998	0.131
Global	80 to 84	1999	0.135
Global	80 to 84	2000	0.138
Global	80 to 84	2001	0.14
Global	80 to 84	2002	0.141
Global	80 to 84	2003	0.142
Global	80 to 84	2004	0.142
Global	80 to 84	2005	0.143
Global	80 to 84	2006	0.144
Global	80 to 84	2007	0.146
Global	80 to 84	2008	0.147
Global	80 to 84	2009	0.149
Global	80 to 84	2010	0.15
Global	80 to 84	2011	0.152
Global	80 to 84	2012	0.154
Global	80 to 84	2013	0.155
Global	80 to 84	2014	0.157
Global	80 to 84	2015	0.158
Global	80 to 84	2016	0.158
Global	80 to 84	2017	0.158
Global	80 to 84	2018	0.158
Global	80 to 84	2019	0.158
Global	80 to 84	2020	0.159
Global	80 to 84	2021	0.157
Global	85 to 89	1990	0.11
Global	85 to 89	1991	0.111
Global	85 to 89	1992	0.112
Global	85 to 89	1993	0.113
Global	85 to 89	1994	0.115
Global	85 to 89	1995	0.116
Global	85 to 89	1996	0.118
Global	85 to 89	1997	0.121
Global	85 to 89	1998	0.125
Global	85 to 89	1999	0.128
Global	85 to 89	2000	0.131
Global	85 to 89	2001	0.133
Global	85 to 89	2002	0.135
Global	85 to 89	2003	0.137
Global	85 to 89	2004	0.139
Global	85 to 89	2005	0.141
Global	85 to 89	2006	0.142
Global	85 to 89	2007	0.143
Global	85 to 89	2008	0.144
Global	85 to 89	2009	0.145
Global	85 to 89	2010	0.146
Global	85 to 89	2011	0.148
Global	85 to 89	2012	0.149

## Sheet: Table 7
Age	Rate	CILo	CIHi	location	cause	measure	sex	rei	label	x
62.5	1.32153	1.28555	1.35852	Global	Alzheimer's disease and other dementias	Deaths	Male	High fasting plasma glucose	60 to 64	1
67.5	3.5004	3.43031	3.57192	Global	Alzheimer's disease and other dementias	Deaths	Male	High fasting plasma glucose	65 to 69	2
72.5	8.26241	8.12487	8.40227	Global	Alzheimer's disease and other dementias	Deaths	Male	High fasting plasma glucose	70 to 74	3
77.5	20.7437	20.4347	21.0574	Global	Alzheimer's disease and other dementias	Deaths	Male	High fasting plasma glucose	75 to 79	4
82.5	69.4789	68.2797	70.6992	Global	Alzheimer's disease and other dementias	Deaths	Male	High fasting plasma glucose	80 to 84	5
87.5	160.873	157.977	163.822	Global	Alzheimer's disease and other dementias	Deaths	Male	High fasting plasma glucose	85 to 89	6
92.5	312.138	306.013	318.386	Global	Alzheimer's disease and other dementias	Deaths	Male	High fasting plasma glucose	90 to 94	7
97.5	537.451	524.954	550.245	Global	Alzheimer's disease and other dementias	Deaths	Male	High fasting plasma glucose	95 plus	8
62.5	1.54216	1.46354	1.625	China	Alzheimer's disease and other dementias	Deaths	Male	High fasting plasma glucose	60 to 64	1
67.5	3.68055	3.53663	3.83033	China	Alzheimer's disease and other dementias	Deaths	Male	High fasting plasma glucose	65 to 69	2
72.5	8.18658	7.91556	8.46688	China	Alzheimer's disease and other dementias	Deaths	Male	High fasting plasma glucose	70 to 74	3
77.5	20.2468	19.6429	20.8693	China	Alzheimer's disease and other dementias	Deaths	Male	High fasting plasma glucose	75 to 79	4
82.5	67.6996	65.3498	70.134	China	Alzheimer's disease and other dementias	Deaths	Male	High fasting plasma glucose	80 to 84	5
87.5	150.824	145.207	156.658	China	Alzheimer's disease and other dementias	Deaths	Male	High fasting plasma glucose	85 to 89	6
92.5	273.625	261.357	286.47	China	Alzheimer's disease and other dementias	Deaths	Male	High fasting plasma glucose	90 to 94	7
97.5	435.785	403.55	470.595	China	Alzheimer's disease and other dementias	Deaths	Male	High fasting plasma glucose	95 plus	8
62.5	1.56236	1.5246	1.60105	Global	Alzheimer's disease and other dementias	Deaths	Female	High fasting plasma glucose	60 to 64	1
67.5	4.30324	4.22946	4.3783	Global	Alzheimer's disease and other dementias	Deaths	Female	High fasting plasma glucose	65 to 69	2
72.5	10.3422	10.1988	10.4876	Global	Alzheimer's disease and other dementias	Deaths	Female	High fasting plasma glucose	70 to 74	3
77.5	25.8742	25.5585	26.1937	Global	Alzheimer's disease and other dementias	Deaths	Female	High fasting plasma glucose	75 to 79	4
82.5	86.2088	85.0045	87.4301	Global	Alzheimer's disease and other dementias	Deaths	Female	High fasting plasma glucose	80 to 84	5
87.5	200.294	197.427	203.203	Global	Alzheimer's disease and other dementias	Deaths	Female	High fasting plasma glucose	85 to 89	6
92.5	383.855	378.084	389.715	Global	Alzheimer's disease and other dementias	Deaths	Female	High fasting plasma glucose	90 to 94	7
97.5	656.504	645.663	667.528	Global	Alzheimer's disease and other dementias	Deaths	Female	High fasting plasma glucose	95 plus	8
62.5	1.82782	1.74204	1.91781	China	Alzheimer's disease and other dementias	Deaths	Female	High fasting plasma glucose	60 to 64	1
67.5	4.67665	4.5161	4.8429	China	Alzheimer's disease and other dementias	Deaths	Female	High fasting plasma glucose	65 to 69	2
72.5	11.0933	10.7832	11.4123	China	Alzheimer's disease and other dementias	Deaths	Female	High fasting plasma glucose	70 to 74	3
77.5	27.794	27.1105	28.4948	China	Alzheimer's disease and other dementias	Deaths	Female	High fasting plasma glucose	75 to 79	4
82.5	89.7181	87.18	92.33	China	Alzheimer's disease and other dementias	Deaths	Female	High fasting plasma glucose	80 to 84	5
87.5	189.447	183.87	195.192	China	Alzheimer's disease and other dementias	Deaths	Female	High fasting plasma glucose	85 to 89	6
92.5	342.043	331.081	353.368	China	Alzheimer's disease and other dementias	Deaths	Female	High fasting plasma glucose	90 to 94	7
97.5	558.343	536.113	581.495	China	Alzheimer's disease and other dementias	Deaths	Female	High fasting plasma glucose	95 plus	8
62.5	1.4438	1.41762	1.47046	Global	Alzheimer's disease and other dementias	Deaths	Both	High fasting plasma glucose	60 to 64	1
67.5	3.91575	3.86463	3.96754	Global	Alzheimer's disease and other dementias	Deaths	Both	High fasting plasma glucose	65 to 69	2
72.5	9.36747	9.26746	9.46855	Global	Alzheimer's disease and other dementias	Deaths	Both	High fasting plasma glucose	70 to 74	3
77.5	23.5711	23.3483	23.796	Global	Alzheimer's disease and other dementias	Deaths	Both	High fasting plasma glucose	75 to 79	4
82.5	79.1794	78.3185	80.0498	Global	Alzheimer's disease and other dementias	Deaths	Both	High fasting plasma glucose	80 to 84	5
87.5	185.238	183.163	187.336	Global	Alzheimer's disease and other dementias	Deaths	Both	High fasting plasma glucose	85 to 89	6
92.5	359.352	355.08	363.675	Global	Alzheimer's disease and other dementias	Deaths	Both	High fasting plasma glucose	90 to 94	7
97.5	619.315	611.068	627.674	Global	Alzheimer's disease and other dementias	Deaths	Both	High fasting plasma glucose	95 plus	8
62.5	1.67931	1.62098	1.73973	China	Alzheimer's disease and other dementias	Deaths	Both	High fasting plasma glucose	60 to 64	1
67.5	4.16782	4.05978	4.27875	China	Alzheimer's disease and other dementias	Deaths	Both	High fasting plasma glucose	65 to 69	2
72.5	9.65485	9.44776	9.86647	China	Alzheimer's disease and other dementias	Deaths	Both	High fasting plasma glucose	70 to 74	3
77.5	24.2436	23.782	24.7141	China	Alzheimer's disease and other dementias	Deaths	Both	High fasting plasma glucose	75 to 79	4
82.5	80.251	78.4855	82.0562	China	Alzheimer's disease and other dementias	Deaths	Both	High fasting plasma glucose	80 to 84	5
87.5	175.362	171.31	179.509	China	Alzheimer's disease and other dementias	Deaths	Both	High fasting plasma glucose	85 to 89	6
92.5	323.321	314.992	331.87	China	Alzheimer's disease and other dementias	Deaths	Both	High fasting plasma glucose	90 to 94	7
97.5	536.236	518.048	555.063	China	Alzheimer's disease and other dementias	Deaths	Both	High fasting plasma glucose	95 plus	8

## Sheet: Table 8
Period	Rate Ratio	CI Lo	CI Hi	location	cause	measure	sex	rei	label	x
1994.5	0.85239	0.838956	0.866039	Global	Alzheimer's disease and other dementias	Deaths	Male	High fasting plasma glucose	1992 to 1996	1
1999.5	0.940433	0.927191	0.953863	Global	Alzheimer's disease and other dementias	Deaths	Male	High fasting plasma glucose	1997 to 2001	2
2004.5	1	1	1	Global	Alzheimer's disease and other dementias	Deaths	Male	High fasting plasma glucose	2002 to 2006	3
2009.5	1.05351	1.04035	1.06683	Global	Alzheimer's disease and other dementias	Deaths	Male	High fasting plasma glucose	2007 to 2011	4
2014.5	1.12153	1.10781	1.13542	Global	Alzheimer's disease and other dementias	Deaths	Male	High fasting plasma glucose	2012 to 2016	5
2019.5	1.15466	1.14054	1.16896	Global	Alzheimer's disease and other dementias	Deaths	Male	High fasting plasma glucose	2017 to 2021	6
1994.5	0.896481	0.863269	0.930971	China	Alzheimer's disease and other dementias	Deaths	Male	High fasting plasma glucose	1992 to 1996	1
1999.5	1.02674	0.99368	1.06091	China	Alzheimer's disease and other dementias	Deaths	Male	High fasting plasma glucose	1997 to 2001	2
2004.5	1	1	1	China	Alzheimer's disease and other dementias	Deaths	Male	High fasting plasma glucose	2002 to 2006	3
2009.5	1.01623	0.986505	1.04684	China	Alzheimer's disease and other dementias	Deaths	Male	High fasting plasma glucose	2007 to 2011	4
2014.5	1.07192	1.03977	1.10506	China	Alzheimer's disease and other dementias	Deaths	Male	High fasting plasma glucose	2012 to 2016	5
2019.5	1.0426	1.00859	1.07776	China	Alzheimer's disease and other dementias	Deaths	Male	High fasting plasma glucose	2017 to 2021	6
1994.5	0.848671	0.839175	0.858274	Global	Alzheimer's disease and other dementias	Deaths	Female	High fasting plasma glucose	1992 to 1996	1
1999.5	0.936578	0.927382	0.945864	Global	Alzheimer's disease and other dementias	Deaths	Female	High fasting plasma glucose	1997 to 2001	2
2004.5	1	1	1	Global	Alzheimer's disease and other dementias	Deaths	Female	High fasting plasma glucose	2002 to 2006	3
2009.5	1.04786	1.03867	1.05713	Global	Alzheimer's disease and other dementias	Deaths	Female	High fasting plasma glucose	2007 to 2011	4
2014.5	1.109	1.09939	1.11869	Global	Alzheimer's disease and other dementias	Deaths	Female	High fasting plasma glucose	2012 to 2016	5
2019.5	1.14505	1.13519	1.15501	Global	Alzheimer's disease and other dementias	Deaths	Female	High fasting plasma glucose	2017 to 2021	6
1994.5	0.897029	0.873906	0.920763	China	Alzheimer's disease and other dementias	Deaths	Female	High fasting plasma glucose	1992 to 1996	1
1999.5	1.02417	1.00108	1.04779	China	Alzheimer's disease and other dementias	Deaths	Female	High fasting plasma glucose	1997 to 2001	2
2004.5	1	1	1	China	Alzheimer's disease and other dementias	Deaths	Female	High fasting plasma glucose	2002 to 2006	3
2009.5	0.999035	0.97862	1.01988	China	Alzheimer's disease and other dementias	Deaths	Female	High fasting plasma glucose	2007 to 2011	4
2014.5	1.02715	1.00635	1.04838	China	Alzheimer's disease and other dementias	Deaths	Female	High fasting plasma glucose	2012 to 2016	5
2019.5	0.999108	0.978483	1.02017	China	Alzheimer's disease and other dementias	Deaths	Female	High fasting plasma glucose	2017 to 2021	6
1994.5	0.85126	0.843495	0.859097	Global	Alzheimer's disease and other dementias	Deaths	Both	High fasting plasma glucose	1992 to 1996	1
1999.5	0.938571	0.931006	0.946197	Global	Alzheimer's disease and other dementias	Deaths	Both	High fasting plasma glucose	1997 to 2001	2
2004.5	1	1	1	Global	Alzheimer's disease and other dementias	Deaths	Both	High fasting plasma glucose	2002 to 2006	3
2009.5	1.04853	1.041	1.05611	Global	Alzheimer's disease and other dementias	Deaths	Both	High fasting plasma glucose	2007 to 2011	4
2014.5	1.11048	1.10264	1.11837	Global	Alzheimer's disease and other dementias	Deaths	Both	High fasting plasma glucose	2012 to 2016	5
2019.5	1.144	1.13598	1.15207	Global	Alzheimer's disease and other dementias	Deaths	Both	High fasting plasma glucose	2017 to 2021	6
1994.5	0.897422	0.878503	0.91675	China	Alzheimer's disease and other dementias	Deaths	Both	High fasting plasma glucose	1992 to 1996	1
1999.5	1.02429	1.00536	1.04357	China	Alzheimer's disease and other dementias	Deaths	Both	High fasting plasma glucose	1997 to 2001	2
2004.5	1	1	1	China	Alzheimer's disease and other dementias	Deaths	Both	High fasting plasma glucose	2002 to 2006	3
2009.5	1.00345	0.986647	1.02055	China	Alzheimer's disease and other dementias	Deaths	Both	High fasting plasma glucose	2007 to 2011	4
2014.5	1.03845	1.02118	1.05602	China	Alzheimer's disease and other dementias	Deaths	Both	High fasting plasma glucose	2012 to 2016	5
2019.5	1.00904	0.991736	1.02666	China	Alzheimer's disease and other dementias	Deaths	Both	High fasting plasma glucose	2017 to 2021	6

## Sheet: Table 9
Cohort	Rate Ratio	CILo	CIHi	location	cause	measure	sex	rei	label	x
1897	0.601476	0.562829	0.642775	Global	Alzheimer's disease and other dementias	Deaths	Male	High fasting plasma glucose	1892 to 1901	1
1902	0.616639	0.595673	0.638343	Global	Alzheimer's disease and other dementias	Deaths	Male	High fasting plasma glucose	1897 to 1906	2
1907	0.652514	0.636583	0.668843	Global	Alzheimer's disease and other dementias	Deaths	Male	High fasting plasma glucose	1902 to 1911	3
1912	0.705382	0.690361	0.720729	Global	Alzheimer's disease and other dementias	Deaths	Male	High fasting plasma glucose	1907 to 1916	4
1917	0.762701	0.747402	0.778313	Global	Alzheimer's disease and other dementias	Deaths	Male	High fasting plasma glucose	1912 to 1921	5
1922	0.813086	0.797838	0.828626	Global	Alzheimer's disease and other dementias	Deaths	Male	High fasting plasma glucose	1917 to 1926	6
1927	0.85018	0.835064	0.865571	Global	Alzheimer's disease and other dementias	Deaths	Male	High fasting plasma glucose	1922 to 1931	7
1932	0.893545	0.878214	0.909143	Global	Alzheimer's disease and other dementias	Deaths	Male	High fasting plasma glucose	1927 to 1936	8
1937	0.93647	0.920331	0.952891	Global	Alzheimer's disease and other dementias	Deaths	Male	High fasting plasma glucose	1932 to 1941	9
1942	1	1	1	Global	Alzheimer's disease and other dementias	Deaths	Male	High fasting plasma glucose	1937 to 1946	10
1947	1.07842	1.05401	1.1034	Global	Alzheimer's disease and other dementias	Deaths	Male	High fasting plasma glucose	1942 to 1951	11
1952	1.15877	1.12416	1.19444	Global	Alzheimer's disease and other dementias	Deaths	Male	High fasting plasma glucose	1947 to 1956	12
1957	1.24272	1.18337	1.30505	Global	Alzheimer's disease and other dementias	Deaths	Male	High fasting plasma glucose	1952 to 1961	13
1897	0.813059	0.570217	1.15932	China	Alzheimer's disease and other dementias	Deaths	Male	High fasting plasma glucose	1892 to 1901	1
1902	0.827688	0.733217	0.93433	China	Alzheimer's disease and other dementias	Deaths	Male	High fasting plasma glucose	1897 to 1906	2
1907	0.846046	0.79295	0.902696	China	Alzheimer's disease and other dementias	Deaths	Male	High fasting plasma glucose	1902 to 1911	3
1912	0.869477	0.828286	0.912717	China	Alzheimer's disease and other dementias	Deaths	Male	High fasting plasma glucose	1907 to 1916	4
1917	0.889416	0.851756	0.92874	China	Alzheimer's disease and other dementias	Deaths	Male	High fasting plasma glucose	1912 to 1921	5
1922	0.908168	0.872533	0.94526	China	Alzheimer's disease and other dementias	Deaths	Male	High fasting plasma glucose	1917 to 1926	6
1927	0.929732	0.895718	0.965037	China	Alzheimer's disease and other dementias	Deaths	Male	High fasting plasma glucose	1922 to 1931	7
1932	0.950444	0.917599	0.984464	China	Alzheimer's disease and other dementias	Deaths	Male	High fasting plasma glucose	1927 to 1936	8
1937	0.974475	0.941082	1.00905	China	Alzheimer's disease and other dementias	Deaths	Male	High fasting plasma glucose	1932 to 1941	9
1942	1	1	1	China	Alzheimer's disease and other dementias	Deaths	Male	High fasting plasma glucose	1937 to 1946	10
1947	1.03976	0.993542	1.08813	China	Alzheimer's disease and other dementias	Deaths	Male	High fasting plasma glucose	1942 to 1951	11
1952	1.08216	1.02072	1.1473	China	Alzheimer's disease and other dementias	Deaths	Male	High fasting plasma glucose	1947 to 1956	12
1957	1.14674	1.04398	1.25963	China	Alzheimer's disease and other dementias	Deaths	Male	High fasting plasma glucose	1952 to 1961	13
1897	0.579057	0.557688	0.601244	Global	Alzheimer's disease and other dementias	Deaths	Female	High fasting plasma glucose	1892 to 1901	1
1902	0.620972	0.607452	0.634792	Global	Alzheimer's disease and other dementias	Deaths	Female	High fasting plasma glucose	1897 to 1906	2
1907	0.664981	0.653417	0.676749	Global	Alzheimer's disease and other dementias	Deaths	Female	High fasting plasma glucose	1902 to 1911	3
1912	0.713773	0.702275	0.725459	Global	Alzheimer's disease and other dementias	Deaths	Female	High fasting plasma glucose	1907 to 1916	4
1917	0.767047	0.755116	0.779166	Global	Alzheimer's disease and other dementias	Deaths	Female	High fasting plasma glucose	1912 to 1921	5
1922	0.81034	0.798384	0.822474	Global	Alzheimer's disease and other dementias	Deaths	Female	High fasting plasma glucose	1917 to 1926	6
1927	0.845723	0.833697	0.857922	Global	Alzheimer's disease and other dementias	Deaths	Female	High fasting plasma glucose	1922 to 1931	7
1932	0.888754	0.876384	0.901299	Global	Alzheimer's disease and other dementias	Deaths	Female	High fasting plasma glucose	1927 to 1936	8
1937	0.931569	0.918424	0.944902	Global	Alzheimer's disease and other dementias	Deaths	Female	High fasting plasma glucose	1932 to 1941	9
1942	1	1	1	Global	Alzheimer's disease and other dementias	Deaths	Female	High fasting plasma glucose	1937 to 1946	10
1947	1.0748	1.05411	1.0959	Global	Alzheimer's disease and other dementias	Deaths	Female	High fasting plasma glucose	1942 to 1951	11
1952	1.14765	1.11787	1.17823	Global	Alzheimer's disease and other dementias	Deaths	Female	High fasting plasma glucose	1947 to 1956	12
1957	1.23161	1.17906	1.28649	Global	Alzheimer's disease and other dementias	Deaths	Female	High fasting plasma glucose	1952 to 1961	13
1897	0.88079	0.758997	1.02213	China	Alzheimer's disease and other dementias	Deaths	Female	High fasting plasma glucose	1892 to 1901	1
1902	0.895521	0.840355	0.954308	China	Alzheimer's disease and other dementias	Deaths	Female	High fasting plasma glucose	1897 to 1906	2
1907	0.905511	0.868611	0.943977	China	Alzheimer's disease and other dementias	Deaths	Female	High fasting plasma glucose	1902 to 1911	3
1912	0.908638	0.877178	0.941226	China	Alzheimer's disease and other dementias	Deaths	Female	High fasting plasma glucose	1907 to 1916	4
1917	0.920484	0.890697	0.951266	China	Alzheimer's disease and other dementias	Deaths	Female	High fasting plasma glucose	1912 to 1921	5
1922	0.934645	0.906006	0.964189	China	Alzheimer's disease and other dementias	Deaths	Female	High fasting plasma glucose	1917 to 1926	6
1927	0.950895	0.923137	0.979487	China	Alzheimer's disease and other dementias	Deaths	Female	High fasting plasma glucose	1922 to 1931	7
1932	0.961274	0.934144	0.989192	China	Alzheimer's disease and other dementias	Deaths	Female	High fasting plasma glucose	1927 to 1936	8
1937	0.979044	0.951213	1.00769	China	Alzheimer's disease and other dementias	Deaths	Female	High fasting plasma glucose	1932 to 1941	9
1942	1	1	1	China	Alzheimer's disease and other dementias	Deaths	Female	High fasting plasma glucose	1937 to 1946	10
1947	1.02578	0.986379	1.06675	China	Alzheimer's disease and other dementias	Deaths	Female	High fasting plasma glucose	1942 to 1951	11
1952	1.03886	0.986116	1.09443	China	Alzheimer's disease and other dementias	Deaths	Female	High fasting plasma glucose	1947 to 1956	12
1957	1.07687	0.986476	1.17555	China	Alzheimer's disease and other dementias	Deaths	Female	High fasting plasma glucose	1952 to 1961	13
1897	0.590316	0.571425	0.609831	Global	Alzheimer's disease and other dementias	Deaths	Both	High fasting plasma glucose	1892 to 1901	1
1902	0.625462	0.614085	0.63705	Global	Alzheimer's disease and other dementias	Deaths	Both	High fasting plasma glucose	1897 to 1906	2
1907	0.667484	0.658096	0.677005	Global	Alzheimer's disease and other dementias	Deaths	Both	High fasting plasma glucose	1902 to 1911	3
1912	0.717626	0.708438	0.726934	Global	Alzheimer's disease and other dementias	Deaths	Both	High fasting plasma glucose	1907 to 1916	4
1917	0.770942	0.761479	0.780524	Global	Alzheimer's disease and other dementias	Deaths	Both	High fasting plasma glucose	1912 to 1921	5
1922	0.816124	0.806668	0.825691	Global	Alzheimer's disease and other dementias	Deaths	Both	High fasting plasma glucose	1917 to 1926	6
1927	0.850125	0.840681	0.859674	Global	Alzheimer's disease and other dementias	Deaths	Both	High fasting plasma glucose	1922 to 1931	7
1932	0.891652	0.882001	0.901409	Global	Alzheimer's disease and other dementias	Deaths	Both	High fasting plasma glucose	1927 to 1936	8
1937	0.934319	0.924098	0.944653	Global	Alzheimer's disease and other dementias	Deaths	Both	High fasting plasma glucose	1932 to 1941	9
1942	1	1	1	Global	Alzheimer's disease and other dementias	Deaths	Both	High fasting plasma glucose	1937 to 1946	10
1947	1.07638	1.06055	1.09245	Global	Alzheimer's disease and other dementias	Deaths	Both	High fasting plasma glucose	1942 to 1951	11
1952	1.15361	1.13093	1.17674	Global	Alzheimer's disease and other dementias	Deaths	Both	High fasting plasma glucose	1947 to 1956	12
1957	1.23792	1.1983	1.27886	Global	Alzheimer's disease and other dementias	Deaths	Both	High fasting plasma glucose	1952 to 1961	13
1897	0.871184	0.760048	0.998572	China	Alzheimer's disease and other dementias	Deaths	Both	High fasting plasma glucose	1892 to 1901	1
1902	0.882627	0.834865	0.933122	China	Alzheimer's disease and other dementias	Deaths	Both	High fasting plasma glucose	1897 to 1906	2
1907	0.895337	0.864975	0.926766	China	Alzheimer's disease and other dementias	Deaths	Both	High fasting plasma glucose	1902 to 1911	3
1912	0.904843	0.879651	0.930757	China	Alzheimer's disease and other dementias	Deaths	Both	High fasting plasma glucose	1907 to 1916	4
1917	0.917324	0.893766	0.941504	China	Alzheimer's disease and other dementias	Deaths	Both	High fasting plasma glucose	1912 to 1921	5
1922	0.929509	0.90706	0.952513	China	Alzheimer's disease and other dementias	Deaths	Both	High fasting plasma glucose	1917 to 1926	6
1927	0.94534	0.923737	0.967448	China	Alzheimer's disease and other dementias	Deaths	Both	High fasting plasma glucose	1922 to 1931	7
1932	0.957576	0.936576	0.979048	China	Alzheimer's disease and other dementias	Deaths	Both	High fasting plasma glucose	1927 to 1936	8
1937	0.976185	0.954738	0.998114	China	Alzheimer's disease and other dementias	Deaths	Both	High fasting plasma glucose	1932 to 1941	9
1942	1	1	1	China	Alzheimer's disease and other dementias	Deaths	Both	High fasting plasma glucose	1937 to 1946	10
1947	1.03461	1.00437	1.06577	China	Alzheimer's disease and other dementias	Deaths	Both	High fasting plasma glucose	1942 to 1951	11
1952	1.06316	1.02264	1.10528	China	Alzheimer's disease and other dementias	Deaths	Both	High fasting plasma glucose	1947 to 1956	12
1957	1.11284	1.04387	1.18637	China	Alzheimer's disease and other dementias	Deaths	Both	High fasting plasma glucose	1952 to 1961	13

## Sheet: Table 10
Age	Rate	CILo	CIHi	location	cause	measure	sex	rei	label	x
62.5	56.9213	56.4134	57.4338	Global	Alzheimer's disease and other dementias	DALYs (Disability-Adjusted Life Years)	Male	High fasting plasma glucose	60 to 64	1
67.5	126.014	125.127	126.907	Global	Alzheimer's disease and other dementias	DALYs (Disability-Adjusted Life Years)	Male	High fasting plasma glucose	65 to 69	2
72.5	252.862	251.299	254.435	Global	Alzheimer's disease and other dementias	DALYs (Disability-Adjusted Life Years)	Male	High fasting plasma glucose	70 to 74	3
77.5	511.099	508.123	514.092	Global	Alzheimer's disease and other dementias	DALYs (Disability-Adjusted Life Years)	Male	High fasting plasma glucose	75 to 79	4
82.5	1245.08	1236.55	1253.67	Global	Alzheimer's disease and other dementias	DALYs (Disability-Adjusted Life Years)	Male	High fasting plasma glucose	80 to 84	5
87.5	2230.92	2214.38	2247.58	Global	Alzheimer's disease and other dementias	DALYs (Disability-Adjusted Life Years)	Male	High fasting plasma glucose	85 to 89	6
92.5	3548.63	3517.51	3580.04	Global	Alzheimer's disease and other dementias	DALYs (Disability-Adjusted Life Years)	Male	High fasting plasma glucose	90 to 94	7
97.5	5346.07	5282	5410.91	Global	Alzheimer's disease and other dementias	DALYs (Disability-Adjusted Life Years)	Male	High fasting plasma glucose	95 plus	8
62.5	66.087	65.2719	66.9123	China	Alzheimer's disease and other dementias	DALYs (Disability-Adjusted Life Years)	Male	High fasting plasma glucose	60 to 64	1
67.5	133.199	131.858	134.553	China	Alzheimer's disease and other dementias	DALYs (Disability-Adjusted Life Years)	Male	High fasting plasma glucose	65 to 69	2
72.5	251.048	248.796	253.32	China	Alzheimer's disease and other dementias	DALYs (Disability-Adjusted Life Years)	Male	High fasting plasma glucose	70 to 74	3
77.5	501.08	496.828	505.369	China	Alzheimer's disease and other dementias	DALYs (Disability-Adjusted Life Years)	Male	High fasting plasma glucose	75 to 79	4
82.5	1222.67	1210.32	1235.14	China	Alzheimer's disease and other dementias	DALYs (Disability-Adjusted Life Years)	Male	High fasting plasma glucose	80 to 84	5
87.5	2126.44	2102.04	2151.13	China	Alzheimer's disease and other dementias	DALYs (Disability-Adjusted Life Years)	Male	High fasting plasma glucose	85 to 89	6
92.5	3227.96	3176.57	3280.2	China	Alzheimer's disease and other dementias	DALYs (Disability-Adjusted Life Years)	Male	High fasting plasma glucose	90 to 94	7
97.5	4584.84	4437.14	4737.46	China	Alzheimer's disease and other dementias	DALYs (Disability-Adjusted Life Years)	Male	High fasting plasma glucose	95 plus	8
62.5	69.3359	68.6097	70.0698	Global	Alzheimer's disease and other dementias	DALYs (Disability-Adjusted Life Years)	Female	High fasting plasma glucose	60 to 64	1
67.5	158.486	157.213	159.769	Global	Alzheimer's disease and other dementias	DALYs (Disability-Adjusted Life Years)	Female	High fasting plasma glucose	65 to 69	2
72.5	324.599	322.364	326.849	Global	Alzheimer's disease and other dementias	DALYs (Disability-Adjusted Life Years)	Female	High fasting plasma glucose	70 to 74	3
77.5	655.98	651.804	660.182	Global	Alzheimer's disease and other dementias	DALYs (Disability-Adjusted Life Years)	Female	High fasting plasma glucose	75 to 79	4
82.5	1576.34	1564.69	1588.07	Global	Alzheimer's disease and other dementias	DALYs (Disability-Adjusted Life Years)	Female	High fasting plasma glucose	80 to 84	5
87.5	2811.57	2789.76	2833.56	Global	Alzheimer's disease and other dementias	DALYs (Disability-Adjusted Life Years)	Female	High fasting plasma glucose	85 to 89	6
92.5	4401.3	4363.5	4439.42	Global	Alzheimer's disease and other dementias	DALYs (Disability-Adjusted Life Years)	Female	High fasting plasma glucose	90 to 94	7
97.5	6554.49	6485.9	6623.81	Global	Alzheimer's disease and other dementias	DALYs (Disability-Adjusted Life Years)	Female	High fasting plasma glucose	95 plus	8
62.5	82.6934	81.6462	83.754	China	Alzheimer's disease and other dementias	DALYs (Disability-Adjusted Life Years)	Female	High fasting plasma glucose	60 to 64	1
67.5	177.742	175.976	179.526	China	Alzheimer's disease and other dementias	DALYs (Disability-Adjusted Life Years)	Female	High fasting plasma glucose	65 to 69	2
72.5	356.274	353.22	359.354	China	Alzheimer's disease and other dementias	DALYs (Disability-Adjusted Life Years)	Female	High fasting plasma glucose	70 to 74	3
77.5	715.726	710.061	721.436	China	Alzheimer's disease and other dementias	DALYs (Disability-Adjusted Life Years)	Female	High fasting plasma glucose	75 to 79	4
82.5	1674.61	1659.06	1690.31	China	Alzheimer's disease and other dementias	DALYs (Disability-Adjusted Life Years)	Female	High fasting plasma glucose	80 to 84	5
87.5	2771.26	2743.51	2799.29	China	Alzheimer's disease and other dementias	DALYs (Disability-Adjusted Life Years)	Female	High fasting plasma glucose	85 to 89	6
92.5	4152.02	4102.88	4201.74	China	Alzheimer's disease and other dementias	DALYs (Disability-Adjusted Life Years)	Female	High fasting plasma glucose	90 to 94	7
97.5	6018.39	5914.25	6124.35	China	Alzheimer's disease and other dementias	DALYs (Disability-Adjusted Life Years)	Female	High fasting plasma glucose	95 plus	8
62.5	63.2237	62.6392	63.8136	Global	Alzheimer's disease and other dementias	DALYs (Disability-Adjusted Life Years)	Both	High fasting plasma glucose	60 to 64	1
67.5	142.814	141.79	143.847	Global	Alzheimer's disease and other dementias	DALYs (Disability-Adjusted Life Years)	Both	High fasting plasma glucose	65 to 69	2
72.5	290.979	289.171	292.799	Global	Alzheimer's disease and other dementias	DALYs (Disability-Adjusted Life Years)	Both	High fasting plasma glucose	70 to 74	3
77.5	590.966	587.546	594.406	Global	Alzheimer's disease and other dementias	DALYs (Disability-Adjusted Life Years)	Both	High fasting plasma glucose	75 to 79	4
82.5	1437.09	1427.39	1446.86	Global	Alzheimer's disease and other dementias	DALYs (Disability-Adjusted Life Years)	Both	High fasting plasma glucose	80 to 84	5
87.5	2588.98	2570.46	2607.63	Global	Alzheimer's disease and other dementias	DALYs (Disability-Adjusted Life Years)	Both	High fasting plasma glucose	85 to 89	6
92.5	4107.34	4074.21	4140.74	Global	Alzheimer's disease and other dementias	DALYs (Disability-Adjusted Life Years)	Both	High fasting plasma glucose	90 to 94	7
97.5	6170.52	6107.91	6233.78	Global	Alzheimer's disease and other dementias	DALYs (Disability-Adjusted Life Years)	Both	High fasting plasma glucose	95 plus	8
62.5	74.094	73.3203	74.8758	China	Alzheimer's disease and other dementias	DALYs (Disability-Adjusted Life Years)	Both	High fasting plasma glucose	60 to 64	1
67.5	155.077	153.784	156.382	China	Alzheimer's disease and other dementias	DALYs (Disability-Adjusted Life Years)	Both	High fasting plasma glucose	65 to 69	2
72.5	304.216	301.998	306.451	China	Alzheimer's disease and other dementias	DALYs (Disability-Adjusted Life Years)	Both	High fasting plasma glucose	70 to 74	3
77.5	614.434	610.257	618.639	China	Alzheimer's disease and other dementias	DALYs (Disability-Adjusted Life Years)	Both	High fasting plasma glucose	75 to 79	4
82.5	1479.15	1467.3	1491.1	China	Alzheimer's disease and other dementias	DALYs (Disability-Adjusted Life Years)	Both	High fasting plasma glucose	80 to 84	5
87.5	2533.07	2510.84	2555.5	China	Alzheimer's disease and other dementias	DALYs (Disability-Adjusted Life Years)	Both	High fasting plasma glucose	85 to 89	6
92.5	3889.79	3847.83	3932.2	China	Alzheimer's disease and other dementias	DALYs (Disability-Adjusted Life Years)	Both	High fasting plasma glucose	90 to 94	7
97.5	5738.22	5641.14	5836.98	China	Alzheimer's disease and other dementias	DALYs (Disability-Adjusted Life Years)	Both	High fasting plasma glucose	95 plus	8

[truncated: 6 more sheets: Table 11, Table 12, Table 13, Table 14, Table 15, Table 16]
